# Supplementary material for: Difficulties in the Diagnostics and Treatment of Hashimoto’s Encephalopathy—A Systematic and Critical Review
Source: Int J Mol Sci. 2024 Jun 28;25(13):7101. doi: 10.3390/ijms25137101 (PMC11241003; doi:10.3390/ijms25137101)
Supplement: Supplementary file 1 [file ijms-25-07101-s001.zip]

Archive with 1 entries (1 files):
- ijms-2978129-supplementary.pdf
